# Supplementary material for: Predicting the impact of patient and private provider behavior on diagnostic delay for pulmonary tuberculosis patients in India: A simulation modeling study
Source: PLoS Med. 2020 May 14;17(5):e1003039. doi: 10.1371/journal.pmed.1003039 (PMC7224455; doi:10.1371/journal.pmed.1003039)
Supplement: S1 Checklist — (XLSX) [file pmed.1003039.s001.xlsx]

## Sheet: Reporting checklist for simulat
Section	Item no.	Checklist item	Description	Location in the manuscript (Section title, Para number if applicable)
1. Objectives	1.1	Purpose of the model	The purpose of the simulation model is to be able to estimate underlying parameters of provider and patient behavior and then use those to generate counterfactual scenarios.	Background, Para 3
	1.2	Model outputs	These are diagnostic delays and the number of consultation stages experienced by patients under various scenarios of provider coverage, i.e., fraction of providers with change in behavior.	Analysis, Para 3
	1.3	Experimentation aims	We adopt a scenario-based approach, where scenarios corresopnd to the coverage levels and the designed change in provider behavior (time to testing and diagnostic accuracy).	Analysis, Para 3
2. Logic	2.1	Base model overview diagram	This shows the movement of patients across stages of consultation in a schematic manner	Figure 1
	2.2	Base model logic	Schematic representation in Figure 1 is explained with the help of plain text and mathematical symbols wherver necessary.	Model Structure
	2.3	Scenario logic	We adopt a scenario-based approach, where scenarios corresopnd to the coverage levels and the designed change in provider behavior (time to testing and diagnostic accuracy).	Analysis, Para 3
	2.4	Algorithms	NA
	2.5	Components	Components of the model such as entities (patients), activities (orovider testing and patient switching) are explained. We do not have conventional resource capacity constraints and hence queueing as our goal is to model movement of patients over a longer timeframe and not the delay experienced during a single visit to the provider.	Model Structure
3. Data	3.1	Data sources	We use data from patient interviews done for an earlier patient pathways study.	Data Sources
	3.2	Input parameters	In our study, the input parameters to the model are estimated from the observed data on the outputs using an EM algorithm. For counterfactual scenarios, input parameters that are varied include coverage, time to testing, diagnostic accuracy of providers.	Data Sources Analysis, Para 1
	3.3	Pre-processing	In our study, this corresponds to estimation of model parameters using EM algorithm.	Analysis, Para 1
	3.4	Assumptions	We assume that the time to switching and time to testing are exponentially distributed.	Model Structure, Para 2
4. Experimentation	4.1	Initialisation	The simulation model for each patient terminates with final correct diagnosis of TB.	Model Structure, Para 2
	4.2	Run length	The simulation model for each patient terminates with final correct diagnosis of TB.	Model Structure, Para 2
	4.3	Estimation approach	We use multiple replication approach to account for stochasticity and draw parameter values from their distributions, which are estimated using EM algorithm.	Analysis, Para 2
5. Implementation	5.1	Software or programming language	We use R for our analysis.	Analysis, Para 3
	5.2	Random sampling	NA
	5.3	Model execution	NA
	5.4	System specification	NA
6. Code access	6.1	Computer model sharing statement	We are willing to share the code upon request.	Analysis, Para 3
